# Supplementary material for: Percutaneous Coronary Intervention Without Sustained Return of Spontaneous Circulation Under Extracorporeal Cardiopulmonary Resuscitation: A Phenotype-Oriented Descriptive Systematic Review
Source: J Clin Med. 2026 Jun 7;15(12):4422. doi: 10.3390/jcm15124422 (PMC13302444; doi:10.3390/jcm15124422)
Supplement: Supplementary file 1 [file jcm-15-04422-s001.zip]

Archive with 2 entries (2 files):
- jcm-4234957-supplementary TabS1-7,FigS1-3.pdf
- Table_S8_Complete_Extraction_Dataset.xlsx
