# Supplementary material for: Percutaneous Coronary Intervention Without Sustained Return of Spontaneous Circulation Under Extracorporeal Cardiopulmonary Resuscitation: A Phenotype-Oriented Descriptive Systematic Review
Source: J Clin Med. 2026 Jun 7;15(12):4422. doi: 10.3390/jcm15124422 (PMC13302444; doi:10.3390/jcm15124422)
Supplement: Supplementary file 1 [file jcm-15-04422-s001.zip › Table_S8_Complete_Extraction_Dataset.xlsx]

## Sheet: Extraction Dataset
batch	source_file	study_id	record_id	first_author	publication_year	journal	country	doi	study_design	study_period	single_multi_center	registry_name	overlapping_registry	classification	rosc_confidence	intermittent_rosc	total_study_n	ecpr_n	phenotype_n	phenotype_n_pci	phenotype_n_basis	cohort_type	age_value	age_measure	age_dispersion	male_percent	ohca_percent	witnessed_percent	bystander_cpr_percent	shockable_percent	lowflow_value	lowflow_measure	lowflow_dispersion	lowflow_definition	stemi_percent	acs_suspected_percent	ecmo_insertion_location	angio_attempted_n	angio_attempted_pct	pci_attempted_n	pci_attempted_pct	pci_completed_n	pci_completed_pct	culprit_identified_pct	timi3_pct	reperfusion_success_pct	ecmo_to_balloon_value	ecmo_to_balloon_measure	cpr_during_pci
pilot	068_Nakashima_2025.json	Nakashima_2025	68	Nakashima	2025	JACC Advances	Japan	10.1016/j.jacadv.2024.101455	Registry	2013-01 to 2018-12	Multi	SAVE-J II	yes	DEFINITE	high	yes	1880	671	251	251	explicit_subgroup	pure_CA	61	median	[51, 67]	89.2	100	78.1	55	76.5	56	median	[47, 68]	call_to_ECMO		100	mixed	251	100	251	100			100	69.7				NR
pilot	085_Crespo-Diaz_2024.json	Crespo-Diaz_2024	85	Crespo-Diaz	2024	Journal of the American Heart Association	USA	10.1161/JAHA.123.033907	Retrospective_cohort	2015-12 to 2022-06	Single	N/A	no	DEFINITE	high	yes	289	289	289	165	full_study	pure_CA	59	mean	±16	80	100			100	56	mean	±19	other			cath_lab	289	100	165	57.1			66.4		85.9			yes_some
batch1	143_Nishimura_2024.json	Nishimura_2024	143	Nishimura	2024	Resuscitation	Japan	10.1016/j.resuscitation.2023.110091	Registry_secondary_analysis	2013-01 to 2018-12	Multi	SAVE-J II	yes	DEFINITE	high	yes	2157	877	877	687	full_study	pure_CA	62	median	[52, 69]	89.5	100	78.9	56.6	73.4	54	median	[45, 65]	collapse_to_ECMO		100	NR			687	78.3								NR
batch1	1540_Nakashima_2023.json	Nakashima_2023	1540	Nakashima	2023	Journal of the American College of Cardiology	Japan	10.1016/j.jacc.2023.04.041	Registry	2013-01 to 2018-12	Multi	SAVE-J II	yes	DEFINITE	high	yes_tracked	1879	671	624	624	full_study	mixed_rosc		NR			100			74.5	56	median	[46, 69]	call_to_ECMO		100	NR	1207		671		624		100	79.97				NR
batch1	275_Kawakami_2022.json	Kawakami_2022	275	Kawakami	2022	European Heart Journal: Acute Cardiovascular Care	Japan	10.1093/ehjacc/zuac010	Registry	2014-06 to 2017-12	Multi	JAAM-OHCA	no	DEFINITE	high	yes	34754	695	695	285	full_study	pure_CA	59	median	[47, 68]	84.2	100	78	49.5	72.4	56	median	[47, 68]	call_to_ECMO		51.8	NR	500	71.9	285	41					91.9			NR
batch1	364_Hryniewicz_2021.json	Hryniewicz_2021	364	Hryniewicz	2021	The International Journal of Artificial Organs	USA	10.1177/0391398820962807	Retrospective_cohort	2012-01 to 2017-12	Single	N/A	no	DEFINITE	high	NR	26	26	26		full_study	mixed_CA_CS	59	mean	+-11	65	27	100		65	51	median	[22, 70]	arrest_to_ECMO			cath_lab												NR
batch1	343_Bartos_2020.json	Bartos_2020	343	Bartos	2020	EClinicalMedicine	USA	10.1016/j.eclinm.2020.100632	Prospective_cohort	2019-12 to 2020-04	Multi	MMRC (Minnesota Mobile Resuscitation Consortium)	possible	DEFINITE	high	yes	58	45	45	22	protocol_derived	pure_CA	57	mean	±14	79.3	100	72.4	55.2	100	52.2	mean	±17.0	total_professional_CPR			ED	45	100	22	48.9			64.4					NR
batch1	395_Boudoulas_2020.json	Boudoulas_2020	395	Boudoulas	2020	Journal of Interventional Cardiology	USA	10.1155/2020/6939315	Retrospective_cohort	2017-08-15 to 2019-06-01	Single	N/A	no	DEFINITE	high	NR	86	16	16	6	full_study	pure_CA	56.4	mean	14.1	93.8	100			100	44.2	mean	9.2	dispatch_to_CCL			cath_lab	15	93.8	6	37.5			53.3				NR	no
batch1	414_Duerschmied_2020.json	Duerschmied_2020	414	Duerschmied	2020	Scientific Reports	Germany	10.1038/s41598-020-65498-9	Retrospective_registry	2011-05 to 2019-05	Single	Freiburg University ECPR Registry	no	DEFINITE	high	NR	252	252	252	159	full_study	mixed_OHCA_IHCA	59	mean	±14.3	73.8	44.4			47.6	52	median	[10-150]	collapse_to_ECMO			mixed	188	74.6	159	63.1							NR	NR
batch1	612_Cesana_2018.json	Cesana_2018	612	Cesana	2018	European Heart Journal: Acute Cardiovascular Care	Italy	10.1177/2048872617737041	Retrospective_cohort	2011-01 to 2015-10	Single	N/A	possible	DEFINITE	high	NR	148	63	63		explicit_subgroup	ischaemic_only	59	mean	±10	87	73	100		65	56	mean	±24	CPR_duration	68	86	mixed	63	100					100					NR
batch1	670_Dennis_2017.json	Dennis_2017	670	Dennis	2017	International Journal of Cardiology	Australia	10.1016/j.ijcard.2016.12.003	Retrospective_cohort	2009 to 2016	Multi	N/A	no	DEFINITE	high	NR	37	37	37	9	full_study	pure_CA	54	median	[47, 58]	73	32	73	81	51	45	median	[30, 70]	collapse_to_ECMO		30	mixed	20	54	9	24								NR
batch1	657_Kuroki_2017.json	Kuroki_2017	657	Kuroki	2017	Resuscitation	Japan	10.1016/j.resuscitation.2017.02.007	Retrospective_cohort	2005-01 to 2016-06	Single	N/A	no	DEFINITE	high	NR	377	252	119	119	full_study	pure_CA	63.2	mean	±11.8	91	31			33	34.2	mean	±16.1	collapse_to_ECMO	61	100	NR	119	100	119	100	100	84	100	84	84			NR
batch1	786_Stub_2015.json	Stub_2015	786	Stub	2015	Resuscitation	Australia	10.1016/j.resuscitation.2014.09.010	Prospective_cohort	32-month period (dates not specified)	Single	N/A	no	DEFINITE	high	unclear	26	24	26	11	full_study	pure_CA	52	median	[38, 60]	77	42.3			73	56	median	[40, 85]	collapse_to_ECMO	34.6	53.8	mixed	21	80.8	11	42.3							NR	no
batch2	017_Alhuneafat_2025.json	Alhuneafat_2025	17	Alhuneafat	2025	Resuscitation Plus	International	10.1016/j.resplu.2025.101103	Registry	2020-01 to 2022-12	Multi	ELSO (Extracorporeal Life Support Organization)	yes	PROBABLE	medium	unclear	576	576	576	138	full_study	pure_CA	58.6	median	[49.3-64.5]	83.3	100			75.4	56	median	[50.0-70.0]	CPR_duration	34.1		mixed	236	41	138	24								NR
batch2	036_Righetti_2025.json	Righetti_2025	36	Righetti	2025	Resuscitation	Italy	10.1016/j.resuscitation.2025.110717	Retrospective_cohort	2011-01 to 2022-12	Single	N/A	no	PROBABLE	medium	unclear	145	129	129	94	full_study	pure_CA	56	median	[48-62]	86.8	100			72.9	67	median	[58.5-75.0]	other			ED	122	94.6	94	72.9			65.9	62.4	87			NR
batch2	103_Fu_2024.json	Fu_2024	103	Fu	2024	European Journal of Cardio-Thoracic Surgery	Taiwan	10.1093/ejcts/ezae290	Retrospective_cohort	2010 to 2022	Multi	N/A	no	PROBABLE	medium	unclear	327	215	215	175	full_study	mixed_CA_CS	60.1	median	[51.3-67.9]	89.7	49.4			68.9		NR	NR	other		100	NR	215	100	175	81.4	175	100				90	median	NR
batch2	080_Takeuchi_2024.json	Takeuchi_2024	80	Takeuchi	2024	American Heart Journal Plus: Cardiology Research and Practice	Japan	10.1016/j.ahjo.2024.100473	Retrospective_cohort	2009-01 to 2020-12	Single	N/A	no	PROBABLE	medium	unclear	641	53	50	50	explicit_subgroup	pure_CA	57.6	mean	calculated from two groups	90	100	98	64	86		NR	NR	other	92	100	NR	50	100	50	100			100					NR
batch2	209_Kim_2023.json	Kim_2023	209	Kim	2023	American Journal of Emergency Medicine	South Korea	10.1016/j.ajem.2022.11.013	Registry	2013-01 to 2020-12	Multi	KOHCAR (Korea Out-of-Hospital Cardiac Arrest Registry)	no	PROBABLE	medium	unclear	222554	564	564	211	full_study	pure_CA	56.4	median	[46-64.5]	82.1	100	72.3	53.5	58.5	46	median	[35-63]	call_to_ECMO			mixed	319	56.6	211	37.4								NR
batch2	235_Tonna_2022.json	Tonna_2022	235	Tonna	2022	Critical Care Explorations	International	10.1097/CCE.0000000000000733	Registry	2008 to 2019	Multi	ELSO (Extracorporeal Life Support Organization) Registry	yes	PROBABLE	medium	unclear	7488	7488	7488		full_study	mixed_CA_CS	55	median	[44-64]	68						NR	NR	NR			NR	520	6.9										NR
batch2	1798_Chico-Carballas_2021.json	Chico-Carballas_2021	1798	Chico-Carballas	2021	Medicina Intensiva	Spain	10.1016/j.medin.2020.03.011	Case_series	2017-11 to 2018-11	Single	N/A	no	PROBABLE	medium	unclear	7	7	7	3	full_study	pure_CA	62	median	[40-68]	57.1	0	100	100	71.4	55	median	[36.25-62.5]	collapse_to_ECMO	57.1	57.1	mixed	5	71.4	3	42.9								NR
batch2	393_Porto_2021.json	Porto_2021	393	Porto	2021	Internal and Emergency Medicine	Italy	10.1007/s11739-020-02459-0	Retrospective_cohort	2010-01 to 2015-12	Multi	CareGem registry	no	PROBABLE	medium	unclear	29	21	21	21	explicit_subgroup	mixed_CA_CS		NR	NR			100				NR	NR	CPR_duration	71	100	cath_lab	21	100	21	100					83			NR
batch2	355_Radsel_2021.json	Radsel_2021	355	Radsel	2021	Resuscitation	Slovenia	10.1016/j.resuscitation.2020.11.028	Retrospective_cohort	2010-06 to 2020-02	Single	Institutional prospective VA-ECMO registry, University Medical Center Ljubljana	no	PROBABLE	medium	unclear	130	52	52	24	explicit_subgroup	pure_CA	52	mean	±12	82.7	42.3					NR	NR	NR			cath_lab	38	73.1	24	46.2			95.8		84.4			NR
batch2	598_Lamhaut_2018.json	Lamhaut_2018	598	Lamhaut	2018	Resuscitation	France	10.1016/j.resuscitation.2017.12.017	Prospective_cohort	2014-10 to 2016-12	Single	N/A	no	PROBABLE	high	unclear	74	74	74	49	full_study	pure_CA	54	mean	±12.2	81	100			66	78	mean	±26	CPR_duration		73	mixed	74	100	49	66					95			no
batch2	620_Haas_2017.json	Haas_2017	620	Haas	2017	Resuscitation	International	10.1016/j.resuscitation.2017.08.003	Registry	2010 to 2016	Multi	ELSO	yes	PROBABLE	medium	unclear	217	217	217	57	full_study	pure_CA	52	median	[45-62]	73	100					NR	NR	NR			NR			57	26.3								NR
batch2	2311_Sakai_2014.json	Sakai_2014	2311	Sakai	2014	Acute Medicine & Surgery	Japan	10.1002/ams2.27	Registry	2008-03 to 2008-12	Multi	Utstein Osaka Project / Multi-Institutional Joint Research Group for Shock-Resistant VF	no	PROBABLE	medium	unclear	112	19	35	14	explicit_subgroup	pure_CA	60.2	mean	+-13.4	85.7	100	100	37.1	100	31.2	mean	+-10.5	collapse_to_ECMO			NR	21	60	14	40								NR
batch2	917_Sakamoto_2012.json	Sakamoto_2012	917	Sakamoto	2012	The Annals of Thoracic Surgery	Japan	10.1016/j.athoracsur.2012.01.032	Retrospective_cohort	2000-01 to 2010-12	Single	N/A	no	PROBABLE	medium	unclear	98	98	98	92	full_study	mixed_CA_CS	72	mean	+-12	66.3				23.5	25.5	mean	+-22.4	collapse_to_ECMO		100	mixed	97	99	92	93.9				70.7	70.7			NR
batch2	1061_Chen_2006.json	Chen_2006	1061	Chen	2006	Critical Care Medicine	Taiwan	10.1097/01.CCM.0000206103.35460.1F	Retrospective_cohort	1994 to 2003	Single	N/A	no	PROBABLE	medium	yes	36	36	36	7	full_study	mixed_CA_CS	57	mean	+-10	91.7						NR	NR	CPR_duration		100	mixed			11	30.6	7	63.6						NR
[truncated: 43 more columns]
